# Supplementary material for: Metabolomics Analysis of DRG and Serum in the CCI Model of Mice
Source: Brain Sci. 2023 Aug 21;13(8):1224. doi: 10.3390/brainsci13081224 (PMC10452726; doi:10.3390/brainsci13081224)
Supplement: Supplementary file 1 [file brainsci-13-01224-s001.zip]

Archive with 1 entries (1 files):
- brainsci-2533599-supplementary.pdf
